# Supplementary material for: A Cell Cycle Progression-Derived Gene Signature to Predict Prognosis and Therapeutic Response in Hepatocellular Carcinoma
Source: Dis Markers. 2021 Oct 21;2021:1986159. doi: 10.1155/2021/1986159 (PMC8553501; doi:10.1155/2021/1986159)
Supplement: Supplementary Materials — Supplementary table 1. Clinical information of HCC patients in TCGA-LIHC cohort. Supplementary table 2. The gene sets of hallmarks of cancer. Supplementary table 3. 549 CCP-relevant genes in TCGA-LIHC cohort. Supplementary table 4. Prognostic CCP-relevant genes in TCGA-LIHC cohort. [file 1986159.f1.zip]

Archive with 4 entries (4 files):
- 1986159.f1/Supplementary table 1 (1).pdf
- 1986159.f1/Supplementary table 2 (1).pdf
- 1986159.f1/Supplementary table 3 (1).pdf
- 1986159.f1/Supplementary table 4.pdf
